# Supplementary material for: Associations between early emotional and behavioral problems and subsequent mental disorders in children – Findings from a Swedish cohort study
Source: PLoS One. 2026 Jan 7;21(1):e0338866. doi: 10.1371/journal.pone.0338866 (PMC12794920; doi:10.1371/journal.pone.0338866)
Supplement: S1 Table — (XLSX) [file pone.0338866.s001.xlsx]

## Sheet: Blad1
S1 Table. SDQ continuous score (total and subscales) and the association with any psychiatric diagnosis (ICD F00-F99).
		Unadjusted models		Adjusted models
SDQ scale		Events/n	HR (95% CI)	Events/n	AHR (95% CI)
Emotional symptoms	Maternal report
	Emotional symptoms scale score	610/6629	1.15 (1.09-1.21)	589/6413	1.14 (1.08-1.2)
	Paternal report
	Emotional symptoms scale score	592/6396	1.15 (1.09-1.21)	569/6146	1.13 (1.07-1.2)
	Teacher report
	Emotional symptoms scale score	445/5110	1.13 (1.05-1.22)	430/4968	1.15 (1.06-1.24)
Conduct problems	Maternal report
	Conduct problems scale score	609/6629	1.3 (1.25-1.36)	589/6412	1.3 (1.25-1.36)
	Paternal report
	Conduct problems scale score	591/6394	1.24 (1.19-1.3)	568/6144	1.26 (1.2-1.31)
	Teacher report
	Conduct problems scale score	444/5100	1.29 (1.23-1.35)	429/4958	1.26 (1.21-1.32)
Hyperactivity/inattention	Maternal report
	Hyperactivity/inattention scale score	611/6633	1.3 (1.26-1.34)	590/6415	1.28 (1.24-1.32)
	Paternal report
	Hyperactivity/inattention scale score	592/6397	1.28 (1.23-1.32)	569/6147	1.25 (1.21-1.3)
	Teacher report
	Hyperactivity/inattention scale score	444/5104	1.24 (1.2-1.29)	429/4962	1.23 (1.19-1.27)
Peer relationships problems	Maternal report
	Peer relationship problems scale score	609/6626	1.29 (1.22-1.36)	588/6409	1.28 (1.21-1.35)
	Paternal report
	Peer relationship problems scale score	588/6389	1.26 (1.19-1.33)	566/6140	1.26 (1.19-1.33)
	Teacher report
	Peer relationship problems scale score	446/5107	1.32 (1.25-1.39)	431/4965	1.31 (1.24-1.39)
Prosocial behaviour	Maternal report
	Prosocial behaviour scale score	604/6581	0.84 (0.81-0.88)	583/6365	0.85 (0.81-0.89)
	Paternal report
	Prosocial behaviour scale score	588/6352	0.85 (0.82-0.89)	565/6107	0.85 (0.82-0.89)
	Teacher report
	Prosocial behaviour scale score	442/5095	0.88 (0.85-0.92)	427/4953	0.89 (0.86-0.93)
Total difficulties	Maternal report
	Total difficulties score	607/6616	1.14 (1.12-1.16)	587/6402	1.13 (1.11-1.15)
	Paternal report
	Total difficulties score	587/6385	1.12 (1.11-1.14)	565/6136	1.12 (1.1-1.14)
	Teacher report
	Total difficulties score	443/5079	1.12 (1.1-1.14)	428/4937	1.11 (1.1-1.13)
