# Supplementary material for: Associations between early emotional and behavioral problems and subsequent mental disorders in children – Findings from a Swedish cohort study
Source: PLoS One. 2026 Jan 7;21(1):e0338866. doi: 10.1371/journal.pone.0338866 (PMC12794920; doi:10.1371/journal.pone.0338866)
Supplement: S2 Table — (XLSX) [file pone.0338866.s002.xlsx]

## Sheet: Blad1
S2 Table. SDQ continuous score (total and subscales) and the association with any anxiety disorder (ICD F40-F48)
		Unadjusted models		Adjusted models
SDQ scale		Events/n	HR (95% CI)	Events/n	AHR (95% CI)
Emotional symptoms	Maternal report
	Emotional symptoms scale score	119/6629	1.23 (1.1-1.37)	113/6413	1.19 (1.07-1.34)
	Paternal report
	Emotional symptoms scale score	117/6396	1.17 (1.03-1.31)	111/6146	1.14 (1-1.29)
	Teacher report
	Emotional symptoms scale score	83/5110	1.16 (0.98-1.38)	79/4968	1.2 (1.01-1.42)
Conduct problems	Maternal report
	Conduct problems scale score	119/6629	1.14 (1.03-1.25)	113/6412	1.16 (1.05-1.28)
	Paternal report
	Conduct problems scale score	117/6394	1.09 (0.99-1.21)	111/6144	1.11 (1-1.23)
	Teacher report
	Conduct problems scale score	83/5100	1.17 (1.04-1.31)	79/4958	1.19 (1.06-1.33)
Hyperactivity/inattention	Maternal report
	Hyperactivity/inattention scale score	119/6633	1.1 (1.01-1.19)	113/6415	1.08 (0.99-1.18)
	Paternal report
	Hyperactivity/inattention scale score	117/6397	1.11 (1.02-1.2)	111/6147	1.09 (1-1.19)
	Teacher report
	Hyperactivity/inattention scale score	83/5104	1.06 (0.97-1.16)	79/4962	1.07 (0.97-1.17)
Peer relationships problems	Maternal report
	Peer relationship problems scale score	118/6626	1.11 (0.97-1.28)	112/6409	1.12 (0.97-1.3)
	Paternal report
	Peer relationship problems scale score	115/6389	1.23 (1.09-1.38)	110/6140	1.29 (1.14-1.46)
	Teacher report
	Peer relationship problems scale score	83/5107	1.21 (1.04-1.4)	79/4965	1.23 (1.06-1.43)
Prosocial behaviour	Maternal report
	Prosocial behaviour scale score	118/6581	0.92 (0.83-1.02)	112/6365	0.9 (0.81-1.0)
	Paternal report
	Prosocial behaviour scale score	117/6352	0.86 (0.78-0.95)	111/6107	0.82 (0.75-0.91)
	Teacher report
	Prosocial behaviour scale score	83/5095	0.94 (0.85-1.03)	79/4953	0.91 (0.82-1.01)
Total difficulties	Maternal report
	Total difficulties score	118/6616	1.07 (1.03-1.11)	112/6402	1.07 (1.03-1.11)
	Paternal report
	Total difficulties score	115/6385	1.07 (1.03-1.11)	110/6136	1.07 (1.03-1.11)
	Teacher report
	Total difficulties score	83/5079	1.06 (1.02-1.1)	79/4937	1.07 (1.02-1.11)
