# Supplementary material for: Associations between early emotional and behavioral problems and subsequent mental disorders in children – Findings from a Swedish cohort study
Source: PLoS One. 2026 Jan 7;21(1):e0338866. doi: 10.1371/journal.pone.0338866 (PMC12794920; doi:10.1371/journal.pone.0338866)
Supplement: S3 Table — (XLSX) [file pone.0338866.s003.xlsx]

## Sheet: Blad1
S3 Table. SDQ continuous score (total and subscales) and the association with any attention-deficit hyperactivity or conduct disorder (ICD F90-F91)
		Unadjusted models		Adjusted models
SDQ scale		Events/n	HR (95% CI)	Events/n	AHR (95% CI)
Emotional symptoms	Maternal report
	Emotional symptoms scale score	329/6629	1.06 (0.98-1.14)	316/6413	1.05 (0.97-1.13)
	Paternal report
	Emotional symptoms scale score	322/6396	1.13 (1.05-1.22)	309/6146	1.1 (1.02-1.19)
	Teacher report
	Emotional symptoms scale score	239/5110	1.19 (1.08-1.31)	228/4968	1.21 (1.09-1.33)
Conduct problems	Maternal report
	Conduct problems scale score	330/6629	1.42 (1.35-1.5)	317/6412	1.41 (1.33-1.49)
	Paternal report
	Conduct problems scale score	322/6394	1.35 (1.27-1.42)	309/6144	1.37 (1.29-1.45)
	Teacher report
	Conduct problems scale score	238/5100	1.43 (1.36-1.51)	227/4958	1.39 (1.32-1.47)
Hyperactivity/inattention	Maternal report
	Hyperactivity/inattention scale score	330/6633	1.43 (1.37-1.49)	317/6415	1.38 (1.32-1.44)
	Paternal report
	Hyperactivity/inattention scale score	322/6397	1.4 (1.34-1.46)	309/6147	1.36 (1.3-1.42)
	Teacher report
	Hyperactivity/inattention scale score	237/5104	1.37 (1.32-1.43)	226/4962	1.34 (1.28-1.4)
Peer relationships problems	Maternal report
	Peer relationship problems scale score	329/6626	1.24 (1.16-1.34)	316/6409	1.22 (1.13-1.32)
	Paternal report
	Peer relationship problems scale score	320/6389	1.24 (1.16-1.34)	307/6140	1.23 (1.14-1.32)
	Teacher report
	Peer relationship problems scale score	239/5107	1.4 (1.3-1.5)	228/4965	1.39 (1.29-1.49)
Prosocial behaviour	Maternal report
	Prosocial behaviour scale score	327/6581	0.82 (0.78-0.87)	314/6365	0.83 (0.78-0.88)
	Paternal report
	Prosocial behaviour scale score	319/6352	0.84 (0.8-0.89)	306/6107	0.85 (0.8-0.9)
	Teacher report
	Prosocial behaviour scale score	235/5095	0.84 (0.8-0.89)	224/4953	0.87 (0.82-0.91)
Total difficulties	Maternal report
	Total difficulties score	329/6616	1.16 (1.14-1.19)	316/6402	1.15 (1.13-1.17)
	Paternal report
	Total difficulties score	320/6385	1.15 (1.13-1.18)	307/6136	1.15 (1.12-1.17)
	Teacher report
	Total difficulties score	237/5079	1.17 (1.15-1.19)	226/4937	1.16 (1.14-1.18)
